# Supplementary material for: Amidinatotetrylenes Donor Functionalized on Both N Atoms: Structures and Coordination Chemistry
Source: Inorg Chem. 2024 Jan 30;63(6):3118–28. doi: 10.1021/acs.inorgchem.3c04135 (PMC10865366; doi:10.1021/acs.inorgchem.3c04135)
Supplement: Supplementary file 2 — ic3c04135_si_002.xyz [file ic3c04135_si_002.xyz]

 64  
DFT optimized 1r5Ge - Total electronic energy = -3900.96383467 hartree
 Ge    1.288886    0.631801   -1.796110
 Si    0.784283    1.148227    1.439906
 Si   -0.581409    2.814476   -0.736070
  N   -1.160019   -0.949578   -1.777789
  N   -2.191311   -1.513243    0.800293
  C    2.093871   -2.080081   -0.909186
  C    3.298883   -1.334842   -0.687922
  N    0.529720    1.497637   -0.283580
  C   -5.315807   -1.489106   -1.221403
  H   -6.391981   -1.609218   -1.082991
  N    1.023697   -1.308310   -1.279691
  N    3.212431    0.010049   -0.878396
  C   -3.391330   -1.082342   -2.632838
  H   -2.975834   -0.863715   -3.617350
  C   -4.782084   -1.239357   -2.462448
  H   -5.436713   -1.156079   -3.332012
  C   -4.457626   -1.587438   -0.096823
  C    4.496680   -1.961641   -0.271205
  C   -2.510920   -1.196501   -1.570658
  C   -3.048372   -1.446812   -0.255883
  C    2.145469   -3.454490   -0.727395
  H    1.262983   -4.066878   -0.911077
  C   -0.267174   -1.719509   -1.262041
  H   -0.499004   -2.685088   -0.785424
  C    3.343022   -4.076182   -0.308056
  H    3.341687   -5.158950   -0.168708
  C    5.507568    0.238012   -0.266297
  H    6.353766    0.906243   -0.108715
  C    4.272622    0.770299   -0.685082
  H    4.142898    1.840837   -0.859715
  C    5.616498   -1.117923   -0.062004
  H    6.561725   -1.557001    0.264169
  C   -2.389815    2.374114   -0.427821
  H   -2.642725    1.451636   -0.973497
  H   -3.038966    3.182315   -0.804361
  H   -2.625675    2.216420    0.633430
  C   -0.460521    3.218521   -2.580305
  H    0.553963    3.508517   -2.895501
  H   -1.132751    4.071728   -2.774382
  H   -0.791395    2.382352   -3.216115
  C   -4.944596   -1.822226    1.215718
  H   -6.019531   -1.939518    1.372187
  C    4.500070   -3.367854   -0.079459
  H    5.415990   -3.867187    0.238399
  C    1.103362   -0.660341    1.868414
  H    0.299478   -1.295700    1.466987
  H    1.086584   -0.737510    2.969065
  H    2.074276   -1.046741    1.530844
  C   -4.065450   -1.893875    2.264445
  H   -4.406935   -2.068252    3.285380
  C   -2.685559   -1.724477    1.997766
  H   -1.961510   -1.756967    2.819030
  C   -0.723753    1.597613    2.493042
  H   -1.044258    2.645948    2.409351
  H   -0.472677    1.409416    3.550433
  H   -1.574634    0.951782    2.226279
  C   -0.130740    4.410587    0.177951
  H   -0.203717    4.319828    1.272063
  H   -0.803838    5.225525   -0.135457
  H    0.901556    4.709365   -0.067655
  C    2.249817    2.167332    2.073432
  H    3.190187    1.856206    1.591322
  H    2.374909    2.038526    3.161403
  H    2.101724    3.239621    1.870105

64  
DFT optimized TS1-Ge - Total electronic energy = -3900.95957085 hartree
 Ge    1.118475    0.100420   -1.810293
 Si    0.929285    1.206599    1.297471
 Si   -0.046198    2.848363   -1.115061
  N   -1.371303   -1.289748   -1.264146
  N   -2.953223   -0.256642    0.761216
  C    1.890167   -2.350717   -0.317636
  C    3.143691   -1.657992   -0.406132
  N    0.699336    1.370707   -0.459422
  C   -5.479229   -2.277036   -1.085659
  H   -6.545579   -2.508502   -1.047563
  N    0.830507   -1.648506   -0.831507
  N    3.107798   -0.437335   -1.003376
  C   -3.289986   -2.513799   -2.095360
  H   -2.659004   -2.936914   -2.878451
  C   -4.669181   -2.823168   -2.048760
  H   -5.085111   -3.504506   -2.793371
  C   -4.926771   -1.395736   -0.118572
  C    4.342133   -2.209343    0.105097
  C   -2.714512   -1.658534   -1.176367
  C   -3.538909   -1.080488   -0.151596
  C    1.897831   -3.605969    0.276652
  H    0.977650   -4.182364    0.365887
  C   -0.468846   -2.040635   -0.752057
  H   -0.706648   -2.983800   -0.231277
  C    3.097310   -4.153678    0.784502
  H    3.055794   -5.140288    1.249781
  C    5.451800   -0.191849   -0.644139
  H    6.339314    0.429927   -0.758027
  C    4.212100    0.270910   -1.126405
  H    4.114926    1.245505   -1.610273
  C    5.513194   -1.421915   -0.031831
  H    6.460499   -1.804847    0.353983
  C   -1.821008    3.079649   -0.508732
  H   -2.290187    2.090012   -0.385964
  H   -2.400783    3.652530   -1.250659
  H   -1.883145    3.612504    0.451034
  C   -0.148780    2.797472   -3.004035
  H    0.829877    2.688172   -3.496192
  H   -0.584864    3.757965   -3.328593
  H   -0.806195    1.992168   -3.368001
  C   -5.702507   -0.805648    0.912436
  H   -6.771913   -1.022647    0.968548
  C    4.299874   -3.489891    0.714189
  H    5.214199   -3.930049    1.113568
  C    0.389925   -0.444710    2.030946
  H   -0.617632   -0.694032    1.662398
  H    0.334553   -0.319248    3.125646
  H    1.077879   -1.276734    1.829155
  C   -5.100339    0.024706    1.821887
  H   -5.665141    0.495257    2.627500
  C   -3.710251    0.264312    1.698815
  H   -3.207130    0.921681    2.415990
  C   -0.093614    2.471313    2.269780
  H    0.093865    3.522907    2.008754
  H    0.153759    2.343988    3.336928
  H   -1.169051    2.271670    2.148060
  C    1.016254    4.360139   -0.699389
  H    1.173795    4.493058    0.381471
  H    0.548095    5.279903   -1.087579
  H    2.007321    4.260010   -1.172493
  C    2.744632    1.503237    1.757465
  H    3.382967    0.645678    1.493683
  H    2.836323    1.658815    2.845254
  H    3.141925    2.397701    1.250847

64  
DFT optimized I1-Ge - Total electronic energy = -3900.96000304 hartree
 Ge    0.993231    0.025501   -1.784591
 Si    0.832848    1.104994    1.335081
 Si    0.177628    2.895812   -1.072195
  N   -1.432864   -1.386043   -1.116692
  N   -3.177134    0.113860    0.379310
  C    1.873725   -2.393517   -0.284150
  C    3.111236   -1.681873   -0.425382
  N    0.682353    1.317514   -0.425111
  C   -5.495072   -2.524847   -0.862081
  H   -6.550460   -2.797749   -0.800089
  N    0.786220   -1.725328   -0.787976
  N    3.036397   -0.479413   -1.054135
  C   -3.241336   -2.926687   -1.652990
  H   -2.552276   -3.528106   -2.248791
  C   -4.606974   -3.288889   -1.574664
  H   -4.949124   -4.185822   -2.094209
  C   -5.041251   -1.358003   -0.189833
  C    4.330054   -2.193002    0.078962
  C   -2.759932   -1.798082   -1.017043
  C   -3.670833   -0.981877   -0.260767
  C    1.917872   -3.627542    0.351227
  H    1.010252   -4.214405    0.487992
  C   -0.499998   -2.149449   -0.679540
  H   -0.704782   -3.117708   -0.190878
  C    3.139749   -4.140014    0.843030
  H    3.127735   -5.112368    1.338919
  C    5.377051   -0.164463   -0.727186
  H    6.245993    0.478560   -0.864363
  C    4.118918    0.255690   -1.202319
  H    3.990628    1.217907   -1.703769
  C    5.479271   -1.380701   -0.093649
  H    6.441321   -1.731340    0.286300
  C   -1.599208    3.318982   -0.593696
  H   -2.197648    2.394171   -0.629474
  H   -2.023592    4.043184   -1.308283
  H   -1.685463    3.748930    0.414582
  C    0.223995    2.924397   -2.964362
  H    1.218217    2.702636   -3.382932
  H   -0.051311    3.945979   -3.278479
  H   -0.498286    2.227826   -3.417732
  C   -5.903204   -0.534174    0.578625
  H   -6.962392   -0.791195    0.655430
  C    4.327200   -3.456579    0.724244
  H    5.258346   -3.866736    1.116846
  C    0.115806   -0.499068    2.021514
  H   -0.889347   -0.656289    1.600290
  H    0.015637   -0.377136    3.113074
  H    0.737027   -1.387063    1.842402
  C   -5.394124    0.568510    1.214259
  H   -6.026159    1.223983    1.814607
  C   -4.012460    0.846533    1.079267
  H   -3.585868    1.725648    1.573915
  C   -0.117153    2.434647    2.295864
  H    0.138604    3.474510    2.047435
  H    0.098361    2.285167    3.367093
  H   -1.200490    2.299307    2.152646
  C    1.378408    4.252689   -0.519338
  H    1.497026    4.311115    0.572851
  H    1.031386    5.237652   -0.873658
  H    2.375191    4.071006   -0.954926
  C    2.652194    1.230371    1.851357
  H    3.228784    0.341247    1.550693
  H    2.732434    1.320887    2.947383
  H    3.127638    2.116246    1.400079

64   
DFT optimized TS2-Ge - Total electronic energy = -3900.95541612 hartree
 Ge   -0.010546   -0.116800   -1.438718
 Si    0.277607    0.862828    1.684416
 Si    0.483047    2.802333   -0.677710
  N   -1.428414   -1.650909   -0.593058
  N   -3.239359    0.335894   -0.496328
  C    2.006128   -2.305964   -0.220689
  C    3.094384   -1.496552   -0.697975
  N    0.163104    1.172990   -0.058750
  C   -5.544892   -2.585288   -0.556141
  H   -6.614558   -2.802353   -0.534915
  N    0.740909   -1.812439   -0.464637
  N    2.780692   -0.355215   -1.367804
  C   -3.235339   -3.313630   -0.666833
  H   -2.530227   -4.141045   -0.762157
  C   -4.619310   -3.595432   -0.636874
  H   -4.947618   -4.635058   -0.688990
  C   -5.109013   -1.234870   -0.508065
  C    4.433133   -1.891062   -0.440562
  C   -2.767563   -2.012882   -0.595548
  C   -3.719199   -0.936401   -0.534280
  C    2.297347   -3.463489    0.480801
  H    1.491095   -4.078374    0.883000
  C   -0.422518   -2.436174   -0.306735
  H   -0.512558   -3.484986    0.014882
  C    3.635437   -3.853645    0.713006
  H    3.823797   -4.774536    1.267715
  C    5.128917    0.121391   -1.573004
  H    5.892535    0.807677   -1.940103
  C    3.760805    0.414490   -1.782085
  H    3.472551    1.326385   -2.313444
  C    5.460047   -1.030879   -0.907327
  H    6.504100   -1.295120   -0.724867
  C   -0.935832    4.002287   -0.332057
  H   -1.852853    3.626160   -0.813869
  H   -0.710846    4.991312   -0.764743
  H   -1.139984    4.136394    0.739157
  C    0.680396    2.814774   -2.561812
  H    1.467744    2.138917   -2.929692
  H    0.948017    3.842751   -2.860466
  H   -0.253247    2.548767   -3.081747
  C   -6.006220   -0.138118   -0.428907
  H   -7.082002   -0.326981   -0.404846
  C    4.689161   -3.093317    0.269957
  H    5.720763   -3.391646    0.463880
  C   -0.858878   -0.512548    2.302312
  H   -1.846881   -0.454568    1.823113
  H   -0.989450   -0.382497    3.389422
  H   -0.442497   -1.516091    2.135721
  C   -5.509001    1.138305   -0.380751
  H   -6.168645    2.004514   -0.316629
  C   -4.104787    1.319603   -0.420314
  H   -3.684451    2.329676   -0.384845
  C   -0.255915    2.385964    2.679786
  H    0.315608    3.298740    2.455547
  H   -0.118168    2.164806    3.751283
  H   -1.324601    2.599592    2.516737
  C    2.094888    3.497926    0.030566
  H    2.065381    3.620852    1.123766
  H    2.309054    4.484556   -0.412430
  H    2.934416    2.824744   -0.207563
  C    2.051713    0.442637    2.184344
  H    2.372326   -0.518338    1.754426
  H    2.133491    0.363520    3.281325
  H    2.756810    1.216452    1.843127

64   
DFT optimized 1r4Ge - Total electronic energy = -3900.95762978 hartree
 Ge   -0.038189   -0.073634   -1.354637
 Si    0.358057    0.684174    1.820963
 Si   -0.288249    2.793406   -0.302151
  N   -1.124296   -1.762754   -0.535058
  N   -3.002021   -0.013837   -1.304436
  C    2.369337   -2.115158   -0.475508
  C    3.321298   -1.127058   -0.908659
  N   -0.060382    1.097545    0.149919
  C   -5.194016   -2.751374   -0.063147
  H   -6.254598   -2.977978    0.059576
  N    1.044137   -1.732322   -0.536098
  N    2.835503    0.061167   -1.357268
  C   -2.855406   -3.348255    0.185328
  H   -2.119206   -4.071946    0.538222
  C   -4.228825   -3.643912    0.331930
  H   -4.516717   -4.597448    0.778013
  C   -4.809297   -1.505613   -0.625533
  C    4.710513   -1.407256   -0.832529
  C   -2.438350   -2.153613   -0.377099
  C   -3.432085   -1.195878   -0.785451
  C    2.839056   -3.322739    0.011724
  H    2.138229   -4.076159    0.374451
  C   -0.034283   -2.482699   -0.380266
  H   -0.016502   -3.567093   -0.194582
  C    4.224837   -3.592529    0.069364
  H    4.556588   -4.556222    0.459998
  C    5.095106    0.813043   -1.692942
  H    5.750775    1.622651   -2.014975
  C    3.690452    0.984538   -1.729632
  H    3.261859    1.927180   -2.084365
  C    5.599301   -0.381934   -1.247760
  H    6.676542   -0.556898   -1.201173
  C   -1.889275    3.510700    0.404169
  H   -2.717696    2.803562    0.237476
  H   -2.137693    4.460888   -0.097128
  H   -1.824646    3.706047    1.484017
  C   -0.404991    3.002828   -2.181535
  H    0.507867    2.679455   -2.706342
  H   -0.549754    4.077062   -2.387506
  H   -1.252554    2.457237   -2.625314
  C   -5.746328   -0.522699   -1.036810
  H   -6.814545   -0.723313   -0.927326
  C    5.150092   -2.664640   -0.340487
  H    6.219847   -2.872825   -0.282395
  C   -0.353797   -0.959580    2.432367
  H   -1.400855   -1.100230    2.124565
  H   -0.320666   -0.948423    3.534547
  H    0.234889   -1.824450    2.094827
  C   -5.298408    0.663458   -1.558196
  H   -5.990711    1.441127   -1.882183
  C   -3.902421    0.868611   -1.671291
  H   -3.520641    1.808714   -2.082193
  C   -0.344207    1.956127    3.040678
  H    0.003743    2.986218    2.874036
  H   -0.031042    1.663449    4.056882
  H   -1.445613    1.956861    3.017447
  C    1.185151    3.852506    0.238666
  H    1.340338    3.846001    1.328117
  H    1.045497    4.900042   -0.075332
  H    2.107838    3.473310   -0.230474
  C    2.230892    0.639688    2.068676
  H    2.688158   -0.205511    1.532934
  H    2.473705    0.532343    3.138988
  H    2.698664    1.566056    1.699883

 64 
DFT optimized 1r5Sn - Total electronic energy = -2038.32077538 hartree
 Sn    1.056793    0.749541   -1.964454
 Si    0.588999    1.171646    1.451829
 Si   -1.178623    2.608438   -0.558791
  N   -0.845710   -1.144966   -1.919179
  N   -1.862015   -1.855694    0.621395
  C    2.468330   -1.934218   -0.945038
  C    3.552364   -1.016062   -0.720478
  N    0.150123    1.484488   -0.232411
  C   -5.008048   -1.570292   -1.343412
  H   -6.086688   -1.648307   -1.194934
  N    1.307816   -1.344336   -1.373530
  N    3.304445    0.305754   -0.948122
  C   -3.086257   -1.159907   -2.757782
  H   -2.677449   -0.893725   -3.733564
  C   -4.480697   -1.266236   -2.574737
  H   -5.142698   -1.096054   -3.425702
  C   -4.140209   -1.779036   -0.241307
  C    4.808382   -1.478218   -0.255064
  C   -2.199185   -1.376664   -1.717878
  C   -2.729101   -1.691367   -0.414207
  C    2.695044   -3.281104   -0.712443
  H    1.902066   -4.007027   -0.894175
  C    0.078446   -1.882468   -1.381634
  H   -0.110165   -2.869418   -0.935139
  C    3.950085   -3.731216   -0.245027
  H    4.088051   -4.799552   -0.068719
  C    5.547568    0.823637   -0.284713
  H    6.301310    1.594745   -0.126666
  C    4.264398    1.185291   -0.744548
  H    4.018247    2.231465   -0.945613
  C    5.813544   -0.501843   -0.041437
  H    6.794779   -0.817367    0.320082
  C   -2.880950    1.902557   -0.137813
  H   -3.130992    1.091892   -0.840327
  H   -3.647435    2.688593   -0.246354
  H   -2.949394    1.498706    0.881537
  C   -1.284449    3.042197   -2.402462
  H   -0.371237    3.515808   -2.796659
  H   -2.111502    3.762453   -2.521733
  H   -1.522109    2.168272   -3.031729
  C   -4.619649   -2.062265    1.064044
  H   -5.696575   -2.138549    1.231302
  C    4.992875   -2.865539   -0.017068
  H    5.958512   -3.226140    0.340306
  C    1.220015   -0.570732    1.808324
  H    0.537747   -1.323278    1.385173
  H    1.239506   -0.696774    2.904129
  H    2.238185   -0.760427    1.443507
  C   -3.730467   -2.228021    2.093659
  H   -4.065564   -2.438851    3.109773
  C   -2.348257   -2.108033    1.814247
  H   -1.615303   -2.215892    2.620929
  C   -0.874744    1.368665    2.642852
  H   -1.382443    2.342779    2.589824
  H   -0.495375    1.246388    3.671316
  H   -1.623977    0.581276    2.464469
  C   -0.924596    4.256615    0.340000
  H   -0.870820    4.148239    1.433773
  H   -1.751832    4.948427    0.111015
  H    0.014075    4.726803    0.003524
  C    1.927871    2.394092    2.001875
  H    2.857518    2.240653    1.430808
  H    2.166407    2.266101    3.070844
  H    1.601015    3.434035    1.844342

64 
DFT optimized TS1-Sn - Total electronic energy = -2038.31507297 hartree
 Sn    0.928627    0.061525   -1.972719
 Si    0.865222    1.269688    1.271525
 Si   -0.157133    2.961554   -1.049488
  N   -1.311717   -1.493389   -1.309116
  N   -2.868159   -0.407929    0.709595
  C    1.960400   -2.434878   -0.303519
  C    3.189482   -1.695541   -0.421490
  N    0.557512    1.450659   -0.465263
  C   -5.445135   -2.367932   -1.130634
  H   -6.517217   -2.571274   -1.092630
  N    0.867150   -1.814096   -0.849647
  N    3.131410   -0.501354   -1.075323
  C   -3.262762   -2.666844   -2.137548
  H   -2.642457   -3.111244   -2.917399
  C   -4.649629   -2.940506   -2.090466
  H   -5.083108   -3.613725   -2.832282
  C   -4.871248   -1.496820   -0.166931
  C    4.397568   -2.190170    0.129812
  C   -2.666964   -1.825513   -1.219900
  C   -3.475319   -1.219932   -0.199169
  C    2.007746   -3.658731    0.349754
  H    1.104358   -4.258798    0.457185
  C   -0.415492   -2.225792   -0.745276
  H   -0.666452   -3.140755   -0.182852
  C    3.217421   -4.144833    0.893024
  H    3.205524   -5.109889    1.402971
  C    5.470724   -0.182253   -0.688329
  H    6.342633    0.458483   -0.816811
  C    4.224508    0.222827   -1.206734
  H    4.117788    1.175246   -1.732430
  C    5.552080   -1.382008   -0.023845
  H    6.501275   -1.726159    0.392712
  C   -1.930826    3.211559   -0.438643
  H   -2.442552    2.236490   -0.396191
  H   -2.484017    3.865016   -1.133000
  H   -1.979867    3.666936    0.560919
  C   -0.270119    2.997839   -2.942956
  H    0.705065    2.892848   -3.444683
  H   -0.684489    3.981416   -3.222141
  H   -0.948644    2.229538   -3.348294
  C   -5.632619   -0.878875    0.858621
  H   -6.707545   -1.066504    0.914352
  C    4.394383   -3.441461    0.798861
  H    5.320962   -3.828018    1.225130
  C    0.449868   -0.428081    1.980502
  H   -0.539993   -0.746361    1.617587
  H    0.401042   -0.329579    3.078099
  H    1.195416   -1.201923    1.754049
  C   -5.009000   -0.059577    1.763424
  H   -5.561673    0.431810    2.565006
  C   -3.612113    0.139579    1.642284
  H   -3.091414    0.784458    2.357987
  C   -0.181668    2.456529    2.318821
  H   -0.029581    3.522623    2.095176
  H    0.086415    2.297115    3.376585
  H   -1.253492    2.232776    2.205536
  C    0.917045    4.451971   -0.586768
  H    1.075367    4.549333    0.497832
  H    0.454146    5.386613   -0.944674
  H    1.907493    4.360711   -1.062785
  C    2.678699    1.655035    1.667154
  H    3.349808    0.852993    1.322447
  H    2.821117    1.761757    2.755427
  H    2.994157    2.595823    1.187535

64 
DFT optimized 1r4Sn - Total electronic energy = -2038.32031545 hartree
 Sn   -0.105141    0.161466   -1.200166
 Si    0.178302    0.918457    2.153057
 Si    0.235969    3.119374    0.068581
  N   -1.215845   -1.647356   -0.294269
  N   -2.974291    0.235537   -0.896522
  C    2.273891   -2.108468   -0.092368
  C    3.276265   -1.150489   -0.482219
  N   -0.006844    1.421197    0.470143
  C   -5.318782   -2.384457    0.310382
  H   -6.387192   -2.539805    0.468961
  N    0.970680   -1.686918   -0.257017
  N    2.852793    0.035458   -1.000077
  C   -3.022616   -3.172275    0.415218
  H   -2.333322   -3.974639    0.681376
  C   -4.408251   -3.368262    0.608627
  H   -4.752400   -4.322913    1.010966
  C   -4.863084   -1.141678   -0.204221
  C    4.650756   -1.455408   -0.300930
  C   -2.536946   -1.978673   -0.091297
  C   -3.474802   -0.934413   -0.411941
  C    2.685414   -3.317173    0.443004
  H    1.947451   -4.054774    0.761189
  C   -0.138514   -2.367346   -0.046440
  H   -0.164379   -3.416634    0.287373
  C    4.057470   -3.612040    0.605365
  H    4.340350   -4.575215    1.033589
  C    5.148031    0.731973   -1.187438
  H    5.842815    1.518927   -1.481824
  C    3.754882    0.930136   -1.333565
  H    3.375348    1.870490   -1.745063
  C    5.590333   -0.460749   -0.675570
  H    6.657000   -0.657160   -0.545953
  C   -1.207284    4.212690    0.620780
  H   -2.155935    3.801825    0.237403
  H   -1.089498    5.232541    0.218001
  H   -1.292511    4.287635    1.713944
  C    0.364045    3.397152   -1.806097
  H    1.195350    2.847765   -2.277264
  H    0.541635    4.473632   -1.969294
  H   -0.559027    3.130173   -2.346547
  C   -5.731719   -0.065343   -0.520432
  H   -6.807253   -0.186142   -0.372521
  C    5.028067   -2.709568    0.247669
  H    6.086632   -2.936487    0.385620
  C   -0.913885   -0.547411    2.644712
  H   -1.923765   -0.467128    2.214253
  H   -1.011928   -0.547133    3.742938
  H   -0.486817   -1.516940    2.353016
  C   -5.211457    1.109316   -1.001250
  H   -5.851395    1.956082   -1.250664
  C   -3.811250    1.209432   -1.174265
  H   -3.368693    2.132968   -1.559841
  C   -0.343812    2.284589    3.364325
  H    0.209950    3.228841    3.253567
  H   -0.170682    1.918161    4.389939
  H   -1.419205    2.503754    3.265143
  C    1.851133    3.800411    0.788185
  H    1.886840    3.742295    1.886517
  H    1.987406    4.856834    0.503361
  H    2.707864    3.226396    0.398646
  C    1.973088    0.469897    2.547172
  H    2.278603   -0.444604    2.016746
  H    2.105420    0.293954    3.627636
  H    2.657315    1.277879    2.243878

78
DFT optimized compound 6a - Total electronic energy = -4770.31248913 hartree
  C   -2.140935    3.706556    1.563093
  H   -1.525659    3.847588    2.456813
  C   -3.387919    4.371260    1.457903
  H   -3.729482    5.016120    2.267968
  C   -4.134621    4.187823    0.323897
  H   -5.097798    4.686351    0.193640
  C   -3.648883    3.334043   -0.699951
  C   -4.352484    3.107392   -1.911938
  H   -5.309549    3.608298   -2.071124
  C   -3.832682    2.265329   -2.862073
  H   -4.369545    2.088722   -3.795036
  C   -2.606280    1.598798   -2.633866
  H   -2.213249    0.902164   -3.372934
  C   -1.898246    1.796532   -1.471682
  C   -2.398207    2.694374   -0.476352
  C    0.462889    1.583214   -1.544980
  H    0.474846    2.596837   -1.961269
  C    2.829108    1.537421   -1.558608
  C    3.057144    2.671135   -2.318557
  H    2.236434    3.157554   -2.845524
  C    4.350334    3.223836   -2.433984
  H    4.484165    4.123537   -3.036400
  C    5.428336    2.652113   -1.805183
  H    6.425989    3.085149   -1.891062
  C    5.245900    1.471226   -1.042291
  C    6.310344    0.809618   -0.376379
  H    7.318285    1.224615   -0.439352
  C    6.059389   -0.336709    0.330244
  H    6.850649   -0.870106    0.856292
  C    4.742811   -0.843242    0.367844
  H    4.517797   -1.762493    0.909499
  C    3.951085    0.906566   -0.931644
  C   -3.498154   -0.022352    1.967614
  H   -2.897486   -0.479183    2.766028
  H   -4.496129    0.193403    2.383768
  H   -3.029930    0.932342    1.690373
  C   -5.162492   -0.477877   -0.494096
  H   -4.854579    0.464354   -0.973752
  H   -6.004656   -0.255198    0.182138
  H   -5.530497   -1.158358   -1.274010
  C   -4.216334   -2.866745    1.245396
  H   -4.389614   -3.639101    0.481512
  H   -5.137159   -2.773022    1.844215
  H   -3.412857   -3.223731    1.909210
  C   -1.288171   -4.070391   -1.327425
  H   -0.233025   -3.858449   -1.103995
  H   -1.320764   -4.833217   -2.121999
  H   -1.747349   -4.494826   -0.420366
  C   -1.398229   -1.733761   -3.375066
  H   -2.168885   -1.253689   -3.999858
  H   -0.907707   -2.509869   -3.982681
  H   -0.637746   -0.982060   -3.122522
  C   -3.926062   -3.034442   -2.446758
  H   -4.562445   -3.493126   -1.676852
  H   -3.772618   -3.785691   -3.240104
  H   -4.470073   -2.188467   -2.893549
  C    1.745883   -1.865025   -2.112076
  C    1.749735   -2.686130    0.403952
  C    1.138660    1.639980    1.494037
  C    2.239667   -0.499038    2.836474
  C   -0.307208   -1.775716    2.592671
  C   -0.648650    0.868528    3.380693
 Ge   -0.644928   -0.575384   -0.055461
  N   -1.655988    2.902229    0.645608
  N   -0.708345    1.063569   -1.225829
  N    1.587930    0.925472   -1.331899
  N    3.727258   -0.255954   -0.236258
  N   -2.269877   -1.362900   -0.485391
  O    1.789180   -2.432743   -3.116296
  O    1.816540   -3.712301    0.928479
  O    1.544347    2.662071    1.171971
  O    3.281854   -0.766896    3.245612
  O   -0.814816   -2.767832    2.861827
  O   -1.267199    1.480667    4.132874
 Ru    1.672844   -1.027523   -0.448857
 Ru    0.486358   -0.062351    2.144271
 Si   -3.735625   -1.193357    0.513742
 Si   -2.208449   -2.513516   -1.852837

78
DFT optimized compound 6b - Total electronic energy = -2907.65459775 hartree
  C    2.665218    0.210373   -3.032099
  H    2.466926   -0.745677   -3.524256
  C    3.790386    0.977868   -3.414792
  H    4.457969    0.609775   -4.193828
  C    4.017572    2.170946   -2.779266
  H    4.879768    2.790936   -3.034948
  C    3.111449    2.617157   -1.783288
  C    3.246735    3.864622   -1.118567
  H    4.098449    4.505029   -1.355114
  C    2.305748    4.252209   -0.199467
  H    2.403758    5.208878    0.315746
  C    1.203848    3.418449    0.104248
  H    0.483445    3.729826    0.862463
  C    1.039750    2.197937   -0.518878
  C    2.011917    1.770809   -1.480421
  C   -1.264877    1.861701   -0.235531
  H   -1.369347    2.898122   -0.577197
  C   -3.612254    1.740661   -0.078394
  C   -3.887133    3.089225   -0.232585
  H   -3.087059    3.827860   -0.196815
  C   -5.206041    3.549571   -0.432409
  H   -5.373807    4.620518   -0.557034
  C   -6.266182    2.678815   -0.470331
  H   -7.284637    3.036002   -0.629810
  C   -6.036872    1.293337   -0.278745
  C   -7.081570    0.332447   -0.274444
  H   -8.109139    0.660721   -0.443085
  C   -6.787783   -0.986890   -0.053826
  H   -7.561976   -1.753260   -0.045064
  C   -5.446202   -1.358847    0.176076
  H   -5.187372   -2.399812    0.371470
  C   -4.714938    0.827783   -0.067227
  C    2.681004   -2.931817   -1.319138
  H    1.992250   -3.757613   -1.084281
  H    3.587002   -3.372201   -1.766633
  H    2.203329   -2.294653   -2.073047
  C    4.669688   -0.905071   -0.154307
  H    4.353677   -0.005826   -0.705210
  H    5.399662   -1.450529   -0.775038
  H    5.184990   -0.576055    0.760363
  C    3.718439   -3.363608    1.449735
  H    4.084483   -2.986073    2.415527
  H    4.528881   -3.957957    0.995923
  H    2.873602   -4.043045    1.647430
  C    1.189297   -1.809674    3.731425
  H    0.134838   -1.993021    3.471354
  H    1.227902   -1.500673    4.788263
  H    1.734870   -2.760537    3.628181
  C    1.009328    1.140150    2.862268
  H    1.539705    1.953000    2.343464
  H    1.008280    1.363992    3.941399
  H   -0.035091    1.129880    2.525756
  C    3.697921   -0.106227    3.132467
  H    4.381571   -0.966395    3.104969
  H    3.670105    0.263726    4.170892
  H    4.120805    0.693589    2.504124
  C   -2.214898   -0.369136    2.520818
  C   -2.389644   -2.667903    1.290246
  C   -1.671469   -0.182047   -2.619269
  C   -3.189459   -2.474901   -2.163020
  C   -0.824716   -3.665164   -1.180457
  C   -0.181965   -2.318705   -3.497861
 Sn    0.077997   -0.848233   -0.043642
  N    1.817764    0.574500   -2.096265
  N   -0.044255    1.348673   -0.239403
  N   -2.339395    1.164142    0.084404
  N   -4.447342   -0.496802    0.171995
  N    1.853886   -1.040720    0.908497
  O   -2.132040   -0.081774    3.637514
  O   -2.429257   -3.767404    1.641549
  O   -1.863712    0.879577   -3.009981
  O   -4.291234   -2.786670   -2.285698
  O   -0.504611   -4.663539   -0.717312
  O    0.487627   -2.505545   -4.415300
 Ru   -2.356915   -0.883861    0.746434
 Ru   -1.329026   -1.978395   -2.000075
 Si    3.187255   -2.006720    0.244221
 Si    1.923106   -0.489806    2.604141
